# Supplementary material for: Preconception Care in Low- and Middle-Income Countries: New Opportunities and a New Metric
Source: PLoS Med. 2013 Sep 3;10(9):e1001507. doi: 10.1371/journal.pmed.1001507 (PMC3760777; doi:10.1371/journal.pmed.1001507)
Supplement: File S1 — An example comparing maternal mortality using the Maternal Mortality Ratio vs. the Maternal Mortality Rate. (XLS) [file pmed.1001507.s001.xls]

## Sheet: Sheet1
COUNTRY X:
A	B	C	D	E	F	G	H	I
					Maternal Mortality Ratio 1	Maternal Mortality Ratio 2	Maternal Mortality Rate per 100000	% Lifetime Risk of
	# women	# with livebirth	# with any	# women dying in	per 100000 livebirths	per 100000 pregnancies	women of reproductive age	Maternal Death
Age group i	in age group i	pregnancy	pregnancy*	pregnancy/puerperium	(= 100000 x E/C)	(= 100000 x E/D)	(= 100,000 x E/B)	(= (ΣHi) x 5/1000
10-14	100000	9000	10000	30	333.333	300	30
15-19	100000	9000	10000	12	133.333	120	12
20-24	100000	9000	10000	10	111.111	100	10
25-29	100000	9000	10000	14	155.556	140	14
30-34	100000	9000	10000	12	133.333	120	12
35-39	100000	9000	10000	14	155.556	140	14
40-44	100000	9000	10000	12	133.333	120	12
45-49	100000	9000	10000	18	200	180	18	0.61
COUNTRY Y:
A	B	C	D	E	F	G	H	I
					Maternal Mortality Ratio 1	Maternal Mortality Ratio 2	Maternal Mortality Rate per 100000	% Lifetime Risk of
	# women	# with livebirth	# with any	# women dying in	per 100000 livebirths	per 100000 pregnancies	women of reproductive age	Maternal Death
Age group i	in age group	pregnancy	pregnancy*	pregnancy/puerperium	(= 100000 x E/C)	(= 100000 x E/D)	(= 100,000 x E/B)	(= (ΣHi) x 5/1000
10-14	100000	4500	5000	15	333.333	300	15
15-19	100000	4500	5000	6	133.333	120	6
20-24	100000	4500	5000	5	111.111	100	5
25-29	100000	4500	5000	7	155.556	140	7
30-34	100000	4500	5000	6	133.333	120	6
35-39	100000	4500	5000	7	155.556	140	7
40-44	100000	4500	5000	6	133.333	120	6
45-49	100000	4500	5000	9	200	180	9	0.305
*Any pregnancy that results in a livebirth, stillbirth or an abortion
